# Supplementary material for: Four-Dimensional Flow MRI for the Evaluation of Aortic Endovascular Graft: A Pilot Study
Source: Diagnostics (Basel). 2023 Jun 19;13(12):2113. doi: 10.3390/diagnostics13122113 (PMC10297608; doi:10.3390/diagnostics13122113)
Supplement: Supplementary file 1 [file diagnostics-13-02113-s001.zip]

Archive with 1 entries (1 files):
- diagnostics-2365669-supplementary.mp4
